# Supplementary material for: Introgression of the Triticum timopheevii Genome Into Wheat Detected by Chromosome-Specific Kompetitive Allele Specific PCR Markers
Source: Front Plant Sci. 2022 Jun 1;13:919519. doi: 10.3389/fpls.2022.919519 (PMC9198554; doi:10.3389/fpls.2022.919519)
Supplement: Supplementary Table 1 — Lists of all the chromosome-specific SNPs, between wheat and Triticum timopheevii, discovered in this work. [file Table_1.XLSX]

## Sheet: timoP95_97ident_KASP_SNPs
Chromosome	Position	REF	ALT
chr1A	2009417	G	A
chr1A	2997142	G	A
chr1A	2999254	T	C
chr1A	3796132	C	T
chr1A	3845804	G	A
chr1A	4815933	A	G
chr1A	6423544	A	G
chr1A	8122466	T	C
chr1A	9953592	A	G
chr1A	11063258	C	T
chr1A	12146539	G	T
chr1A	15350294	G	A
chr1A	15531604	A	C
chr1A	17073810	C	G
chr1A	17076683	G	A
chr1A	17679465	A	G
chr1A	17749515	T	C
chr1A	21083448	G	A
chr1A	22064283	C	T
chr1A	22918928	G	T
chr1A	23016654	C	T
chr1A	23104123	C	T
chr1A	23902704	G	A
chr1A	24881826	T	C
chr1A	25479608	T	C
chr1A	25584620	T	C
chr1A	25799360	A	C
chr1A	27001937	T	G
chr1A	28424061	T	A
chr1A	29046704	C	G
chr1A	29158908	A	G
chr1A	29281512	T	G
chr1A	30781279	G	A
chr1A	32274892	C	T
chr1A	32579804	G	A
chr1A	32994382	T	C
chr1A	34937693	C	T
chr1A	35138987	G	A
chr1A	37246655	A	G
chr1A	37616156	C	T
chr1A	39293663	T	C
chr1A	41903077	C	A
chr1A	42253009	T	G
chr1A	42627175	C	T
chr1A	42874431	T	C
chr1A	43957809	T	C
chr1A	44367126	T	A
chr1A	44884235	G	C
chr1A	45502220	A	C
chr1A	45975169	C	A
chr1A	50812680	G	C
chr1A	52460420	T	C
chr1A	52964883	G	T
chr1A	53914582	A	G
chr1A	54363363	C	T
chr1A	54486316	G	C
chr1A	54697412	C	T
chr1A	56634720	A	G
chr1A	58463255	T	C
chr1A	58463427	T	C
chr1A	59140115	T	C
chr1A	59451279	G	A
chr1A	59912060	T	C
chr1A	59942967	C	T
chr1A	60194473	G	A
chr1A	60194978	G	A
chr1A	60282974	T	C
chr1A	61480553	A	C
chr1A	62011311	G	A
chr1A	63043824	G	A
chr1A	65261707	G	A
chr1A	65821648	T	G
chr1A	66902899	T	C
chr1A	69015143	T	C
chr1A	70795170	T	C
chr1A	71054590	A	G
chr1A	71075792	C	T
chr1A	73956074	C	T
chr1A	74304841	A	C
chr1A	76489183	T	A
chr1A	78479099	C	A
chr1A	79273331	C	T
chr1A	80295415	G	A
chr1A	82885318	C	G
chr1A	83144313	C	A
chr1A	83673924	C	T
chr1A	84271462	A	G
chr1A	84327184	A	G
chr1A	84365539	A	G
chr1A	85318632	C	T
chr1A	86620871	T	C
chr1A	89442408	A	G
chr1A	90157284	C	A
chr1A	91277054	C	T
chr1A	91416611	C	T
chr1A	92122784	T	C
chr1A	93686152	T	C
chr1A	93776590	T	C
chr1A	93894820	A	T
chr1A	94125792	T	C
chr1A	95801671	T	C
chr1A	97035978	G	C
chr1A	97962916	A	C
chr1A	98700071	T	C
chr1A	98853183	C	T
chr1A	100667225	G	T
chr1A	103687099	T	G
chr1A	107457966	T	C
chr1A	107839167	T	C
chr1A	108769112	T	A
chr1A	108794284	G	A
chr1A	108887407	G	A
chr1A	108910738	A	G
chr1A	108912147	G	A
chr1A	109058949	T	C
chr1A	110841087	C	T
chr1A	112041648	T	C
chr1A	113033736	C	T
chr1A	114236466	C	G
chr1A	116009111	A	C
chr1A	117818823	G	A
chr1A	118761620	G	T
chr1A	119343200	T	C
chr1A	120758818	A	G
chr1A	121877596	G	A
chr1A	123192856	A	G
chr1A	124313125	A	G
chr1A	124488499	G	C
chr1A	125886369	T	C
chr1A	125920133	T	C
chr1A	126018951	C	A
chr1A	126122445	C	A
chr1A	126371012	G	C
chr1A	127292878	G	A
chr1A	127396746	A	C
chr1A	128714814	C	T
chr1A	128927418	A	G
chr1A	129231293	A	G
chr1A	129841571	T	C
chr1A	130992459	C	A
chr1A	131621411	A	G
chr1A	131973540	G	A
chr1A	132140004	T	C
chr1A	133393167	C	T
chr1A	133411195	A	G
chr1A	133829849	T	C
chr1A	134789890	G	A
chr1A	134823502	G	A
chr1A	135610828	C	T
chr1A	136558449	T	A
chr1A	137413246	T	C
chr1A	138236554	C	A
chr1A	138635939	A	G
chr1A	138882961	G	A
chr1A	139170964	G	A
chr1A	140776921	A	C
chr1A	144332174	C	T
chr1A	144403338	T	G
chr1A	144543374	T	C
chr1A	144585733	A	T
chr1A	146640115	A	G
chr1A	147145281	T	A
chr1A	147579192	A	G
chr1A	147683932	A	G
chr1A	147999211	T	C
chr1A	148076910	T	C
chr1A	148638074	G	T
chr1A	149195645	G	A
chr1A	150350216	C	G
chr1A	152399476	G	A
chr1A	152746759	T	A
chr1A	155234384	T	C
chr1A	155769791	T	C
chr1A	155876718	G	A
chr1A	156376373	A	G
chr1A	156380695	A	C
chr1A	159184188	C	T
chr1A	160747518	A	T
chr1A	160765571	T	C
chr1A	160949623	A	G
chr1A	161780151	T	C
chr1A	162157642	T	C
chr1A	162743987	G	A
chr1A	164090903	G	A
chr1A	164177272	T	C
chr1A	164377570	T	C
chr1A	164710952	T	C
chr1A	166531458	G	A
chr1A	167146018	C	T
chr1A	167801335	C	T
chr1A	168314815	C	T
chr1A	169363032	A	G
chr1A	171186063	A	G
chr1A	171186240	T	G
chr1A	173729594	G	A
chr1A	173879124	G	T
chr1A	175802952	A	G
chr1A	175892213	C	T
chr1A	175989152	G	C
chr1A	176438119	C	A
chr1A	177787178	A	G
chr1A	177807609	G	A
chr1A	178219647	T	G
chr1A	178222837	T	C
chr1A	180294706	A	T
chr1A	182095097	G	A
chr1A	182109385	T	A
chr1A	183761551	G	T
chr1A	183804627	T	G
chr1A	183961841	A	G
chr1A	184269347	G	C
chr1A	186059501	C	T
chr1A	186062253	T	C
chr1A	186397215	T	C
chr1A	186403599	A	G
chr1A	186602782	T	C
chr1A	187565601	T	C
chr1A	188780883	T	C
chr1A	189967115	G	A
chr1A	190324998	A	G
chr1A	191051616	C	T
chr1A	191293598	T	C
chr1A	191321458	G	C
chr1A	191492756	C	T
chr1A	192887606	T	C
chr1A	193288335	T	C
chr1A	194524201	G	A
chr1A	197111647	A	C
chr1A	200590175	A	C
chr1A	202014447	A	G
chr1A	202795393	G	A
chr1A	203920678	A	G
chr1A	204192113	C	T
chr1A	204867659	G	A
chr1A	205108609	G	T
chr1A	207285258	G	A
chr1A	209140905	A	T
chr1A	209142310	T	C
chr1A	209165764	C	G
chr1A	209982077	T	G
chr1A	211812342	A	G
chr1A	216718993	T	G
chr1A	219077819	A	G
chr1A	221397636	C	G
chr1A	222440750	T	C
chr1A	223080174	A	G
chr1A	224250248	G	A
chr1A	225085741	G	A
chr1A	225514601	G	A
chr1A	226660093	A	G
chr1A	226717553	A	G
chr1A	227499166	A	G
chr1A	229423870	T	C
chr1A	230421601	T	C
chr1A	230782085	A	G
chr1A	231126636	C	T
chr1A	232062311	C	T
chr1A	232083192	G	A
chr1A	232333156	G	A
chr1A	232822952	T	C
chr1A	234345930	G	A
chr1A	234791492	T	C
chr1A	235088286	A	G
chr1A	235175890	G	A
chr1A	235210748	G	A
chr1A	235541217	C	T
chr1A	235779788	T	C
chr1A	236959213	G	A
chr1A	237983372	C	T
chr1A	238176718	G	A
chr1A	238181698	C	G
chr1A	238996597	G	C
chr1A	240314139	A	G
chr1A	240406957	G	A
chr1A	240923489	A	C
chr1A	241185160	G	A
chr1A	241609567	A	C
chr1A	242608031	T	C
chr1A	243665421	C	G
chr1A	245287382	A	G
chr1A	245455325	A	G
chr1A	247291827	C	A
chr1A	248956792	A	G
chr1A	249081241	T	C
chr1A	249499774	T	C
chr1A	249910641	G	A
chr1A	251153794	T	C
chr1A	251394621	A	G
chr1A	253256520	A	G
chr1A	253289625	C	T
chr1A	253308892	T	C
chr1A	254020025	A	G
chr1A	254396636	G	A
chr1A	255439645	G	A
chr1A	255537227	C	T
chr1A	255876416	C	T
chr1A	256033673	A	G
chr1A	256822829	G	T
chr1A	256950272	A	C
chr1A	258488382	A	G
chr1A	261140543	C	T
chr1A	262940036	C	A
chr1A	266196648	T	C
chr1A	267793265	G	A
chr1A	270014366	A	G
chr1A	271741847	A	C
chr1A	273097208	T	G
chr1A	273359244	C	T
chr1A	274312566	T	C
chr1A	276126044	C	T
chr1A	277246995	T	C
chr1A	278137536	C	G
chr1A	279710086	T	C
chr1A	281399074	G	C
chr1A	281483741	G	A
chr1A	285462416	C	T
chr1A	285651407	A	C
chr1A	286943764	C	T
chr1A	289016562	T	C
chr1A	291016626	T	A
chr1A	291460974	A	G
chr1A	292170023	C	T
chr1A	295451910	T	C
chr1A	296217089	G	A
chr1A	296303911	T	C
chr1A	297194256	G	A
chr1A	298062659	T	C
chr1A	298065789	G	C
chr1A	300935312	G	C
chr1A	302634489	G	A
chr1A	303731666	A	G
chr1A	308970870	T	C
chr1A	309423653	A	G
chr1A	309463890	C	T
chr1A	311273605	A	C
chr1A	311285870	C	T
chr1A	311693775	T	C
chr1A	311853827	T	C
chr1A	312300081	A	G
chr1A	313593936	C	T
chr1A	315293204	A	C
chr1A	315338052	C	A
chr1A	315769765	C	T
chr1A	315841448	C	G
chr1A	316952827	A	G
chr1A	317451914	T	C
chr1A	318316509	C	G
chr1A	318784477	C	T
chr1A	318829631	C	G
chr1A	321867410	C	T
chr1A	321868734	A	G
chr1A	322579117	C	G
chr1A	322580161	C	T
chr1A	322965873	A	G
chr1A	323897994	A	T
chr1A	325781086	T	A
chr1A	326332806	C	A
chr1A	326375184	C	T
chr1A	327549675	G	A
chr1A	328082313	T	C
chr1A	328103892	G	T
chr1A	328259223	G	A
chr1A	329093746	T	C
chr1A	329238045	A	G
chr1A	330772134	G	A
chr1A	331313780	T	C
chr1A	331511738	T	C
chr1A	334346899	A	G
chr1A	339533974	C	T
chr1A	339749633	C	T
chr1A	344066980	T	C
chr1A	344136087	T	C
chr1A	344302708	A	G
chr1A	352127349	T	C
chr1A	354181042	A	G
chr1A	356124210	T	C
chr1A	356438960	G	A
chr1A	357393580	G	T
chr1A	357501991	G	A
chr1A	358739352	A	T
chr1A	359238479	T	C
chr1A	361067170	T	C
chr1A	361071734	A	T
chr1A	361953908	G	A
chr1A	361953959	A	G
chr1A	362006901	T	C
chr1A	366234133	A	G
chr1A	366946140	A	G
chr1A	367099928	A	G
chr1A	367429946	T	A
chr1A	369045953	G	C
chr1A	370084847	T	G
chr1A	372195958	T	C
chr1A	372299855	T	C
chr1A	372896170	A	C
chr1A	373199441	A	T
chr1A	374024388	A	G
chr1A	374863696	T	G
chr1A	375092435	C	T
chr1A	377111842	T	C
chr1A	377440817	T	G
chr1A	378567344	C	G
chr1A	379975080	G	C
chr1A	381319878	C	T
chr1A	382137133	T	C
chr1A	384406257	T	A
chr1A	385232087	A	G
chr1A	386511007	C	T
chr1A	386790856	G	A
chr1A	387485880	C	T
chr1A	387503342	T	G
chr1A	389253132	G	A
chr1A	391029617	C	T
chr1A	392446412	C	T
chr1A	392500437	C	A
chr1A	392742846	A	G
chr1A	393803744	A	G
chr1A	396232273	C	G
chr1A	397079319	A	G
chr1A	397080857	A	T
chr1A	401136438	T	C
chr1A	402386083	T	G
chr1A	404612475	T	G
chr1A	405093455	G	A
chr1A	409963724	G	C
chr1A	417411234	C	A
chr1A	420066807	C	T
chr1A	426527385	A	C
chr1A	427809590	C	T
chr1A	428236733	A	G
chr1A	430044460	G	A
chr1A	430198844	A	G
chr1A	430868949	A	T
chr1A	432736550	C	T
chr1A	436959740	A	G
chr1A	437097146	T	C
chr1A	437581257	T	C
chr1A	437692428	A	G
chr1A	439662186	A	C
chr1A	441336590	G	A
chr1A	442077117	A	G
chr1A	443667543	G	A
chr1A	443707145	G	T
chr1A	443954526	G	A
chr1A	445271331	A	G
chr1A	447413273	A	C
chr1A	448330525	G	A
chr1A	448988959	T	C
chr1A	450344006	T	A
chr1A	453086620	C	T
chr1A	456654970	A	C
chr1A	458894717	G	A
chr1A	459153422	A	C
chr1A	461601742	C	T
chr1A	461734333	A	G
chr1A	463157818	G	C
chr1A	464077453	C	T
chr1A	465308712	A	G
chr1A	469013003	A	G
chr1A	470509553	C	T
chr1A	470749586	A	G
chr1A	471136647	C	G
chr1A	471761648	A	G
chr1A	471788629	A	C
chr1A	473798780	T	A
chr1A	474863946	G	T
chr1A	475753568	A	G
chr1A	476898866	A	G
chr1A	477851253	T	C
chr1A	478747969	G	A
chr1A	478748925	A	G
chr1A	479130901	G	C
chr1A	480031616	A	G
chr1A	480177362	C	G
chr1A	480420754	G	T
chr1A	488695477	C	T
chr1A	489503747	A	G
chr1A	490316012	T	C
chr1A	490371638	C	T
chr1A	492226931	G	T
chr1A	494034314	T	C
chr1A	494393378	C	T
chr1A	494727638	G	A
chr1A	495598391	C	T
chr1A	495744317	T	C
chr1A	497175949	A	G
chr1A	497563653	A	G
chr1A	498611735	T	C
chr1A	499839623	A	G
chr1A	500062914	C	T
chr1A	501457666	A	T
chr1A	503294972	G	A
chr1A	506171461	T	C
chr1A	508142939	T	C
chr1A	508408564	T	C
chr1A	508501360	A	C
chr1A	509857435	G	A
chr1A	510373784	G	C
chr1A	510532323	G	C
chr1A	511585955	A	G
chr1A	511792013	A	G
chr1A	515763293	T	C
chr1A	515799240	G	A
chr1A	516030988	T	C
chr1A	517486155	A	G
chr1A	518931426	A	G
chr1A	520196436	A	G
chr1A	520424650	A	G
chr1A	520858504	C	T
chr1A	520951257	T	G
chr1A	521628743	C	T
chr1A	524215540	G	C
chr1A	525216441	A	G
chr1A	526208135	T	G
chr1A	526962915	A	C
chr1A	527246853	A	C
chr1A	527662932	T	A
chr1A	529110331	G	A
chr1A	532916120	C	A
chr1A	533250814	G	A
chr1A	534305755	T	C
chr1A	534446925	A	G
chr1A	535066921	C	T
chr1A	535705336	G	A
chr1A	537366408	T	C
chr1A	537892968	A	G
chr1A	539321396	C	A
chr1A	539417583	T	C
chr1A	539600399	T	C
chr1A	539883491	G	A
chr1A	540943507	C	T
chr1A	542166486	G	A
chr1A	542711310	G	A
chr1A	543618518	G	A
chr1A	543632024	A	T
chr1A	544103738	G	C
chr1A	545110234	T	C
chr1A	545650734	A	G
chr1A	545768755	A	C
chr1A	546259478	C	G
chr1A	547277155	T	C
chr1A	547400884	C	T
chr1A	547453410	A	C
chr1A	547910473	G	T
chr1A	548736893	A	T
chr1A	548775519	A	G
chr1A	549229390	G	C
chr1A	549242908	T	C
chr1A	549522037	C	T
chr1A	551576887	T	C
chr1A	551895054	T	C
chr1A	552274405	T	C
chr1A	552892432	A	C
chr1A	554044987	G	A
chr1A	554103136	G	A
chr1A	556758051	T	C
chr1A	557862418	G	C
chr1A	558290539	T	C
chr1A	558520433	T	C
chr1A	559049448	C	T
chr1A	560258343	T	C
chr1A	560339184	A	G
chr1A	560408887	T	C
chr1A	560885620	C	G
chr1A	561133757	T	C
chr1A	561962334	C	T
chr1A	562739870	G	C
chr1A	563286518	G	A
chr1A	563610543	T	C
chr1A	564766605	G	C
chr1A	565408457	G	A
chr1A	565625839	A	G
chr1A	565862541	T	G
chr1A	566062644	G	C
chr1A	566131429	C	G
chr1A	566951657	T	C
chr1A	568015363	A	T
chr1A	568527440	A	G
chr1A	568722819	T	C
chr1A	570262196	A	G
chr1A	570443544	A	G
chr1A	570576152	G	T
chr1A	571900212	G	A
chr1A	571904706	T	G
chr1A	572505401	A	G
chr1A	572887742	G	A
chr1A	573395099	A	G
chr1A	573636139	G	A
chr1A	574239341	T	A
chr1A	576237728	A	G
chr1A	576408165	T	C
chr1A	576656164	C	G
chr1A	576656215	G	A
chr1A	576830362	T	C
chr1A	578356496	T	A
chr1A	579003074	G	A
chr1A	580436369	T	C
chr1A	580436717	C	T
chr1A	583256306	A	T
chr1A	583961202	C	G
chr1A	583966298	C	T
chr1A	584310651	G	A
chr1A	584937329	C	T
chr1A	585380191	G	A
chr1A	585400559	T	C
chr1A	585893733	A	G
chr1A	586921783	A	G
chr1A	590832087	T	C
chr1A	591600116	C	T
chr1A	591974684	T	C
chr1A	593113531	G	T
chr1B	1775831	C	A
chr1B	2981440	A	T
chr1B	3148990	C	A
chr1B	4958104	A	G
chr1B	7045876	T	C
chr1B	9160486	C	T
chr1B	9273923	A	G
chr1B	9281685	A	G
chr1B	10364580	T	G
chr1B	28714385	T	C
chr1B	29782762	G	C
chr1B	31899411	A	G
chr1B	35130087	A	G
chr1B	37677970	C	T
chr1B	37689134	G	T
chr1B	58551576	T	C
chr1B	61101693	C	G
chr1B	61950498	T	A
chr1B	62199952	C	A
chr1B	62563880	A	G
chr1B	62812886	T	A
chr1B	63185131	T	A
chr1B	63350289	A	G
chr1B	63629221	C	G
chr1B	64821501	A	G
chr1B	97508723	G	A
chr1B	97730801	C	G
chr1B	117174893	T	C
chr1B	122715792	C	T
chr1B	129182899	C	T
chr1B	130002763	A	G
chr1B	133130766	C	G
chr1B	151087684	T	C
chr1B	174088555	G	A
chr1B	178047628	T	G
chr1B	178883391	A	G
chr1B	181289192	T	A
chr1B	186822746	G	C
chr1B	187693102	T	G
chr1B	194904739	C	T
chr1B	196881463	G	T
chr1B	202004408	G	A
chr1B	208203734	G	T
chr1B	208922265	C	T
chr1B	208927056	A	C
chr1B	210046765	G	A
chr1B	217272238	G	T
chr1B	218426536	A	G
chr1B	218797460	T	G
chr1B	218800340	G	T
chr1B	218818283	G	A
chr1B	223444904	G	A
chr1B	227048989	T	C
chr1B	229253692	T	C
chr1B	231207299	T	C
chr1B	232162858	C	T
chr1B	237195196	G	T
chr1B	243288966	C	A
chr1B	243607031	A	G
chr1B	248263199	G	A
chr1B	250919482	A	G
chr1B	251056061	G	C
chr1B	252402598	C	T
chr1B	256011575	T	G
chr1B	256307851	A	G
chr1B	267819473	A	G
chr1B	268804356	G	A
chr1B	269441519	C	T
chr1B	270386704	A	G
chr1B	270695877	A	G
chr1B	278481491	G	C
chr1B	279189342	A	G
chr1B	279369317	T	C
chr1B	279955188	A	G
chr1B	280449294	G	C
chr1B	281064039	T	C
chr1B	283124565	A	C
chr1B	285332136	T	C
chr1B	285706704	T	C
chr1B	286301417	C	T
chr1B	288812803	C	T
chr1B	289783251	A	G
chr1B	299453051	T	G
chr1B	299796550	A	T
chr1B	299947801	T	C
chr1B	304781061	C	T
chr1B	306228913	G	A
chr1B	327827145	A	C
chr1B	328995111	T	G
chr1B	334896458	C	A
chr1B	341390342	G	A
chr1B	342089764	T	C
chr1B	351172251	G	A
chr1B	364207373	T	G
chr1B	369233643	G	C
chr1B	375552370	A	G
chr1B	375784568	T	C
chr1B	379630184	C	T
chr1B	382224210	G	A
chr1B	388773004	C	T
chr1B	410313670	C	T
chr1B	434554808	A	G
chr1B	434755429	A	G
chr1B	449616800	G	C
chr1B	457864801	C	T
chr1B	470548641	T	C
chr1B	471744756	T	C
chr1B	478909652	G	A
chr1B	482478058	G	A
chr1B	482482049	T	C
chr1B	482689737	A	C
chr1B	483248600	A	G
chr1B	487174349	A	G
chr1B	489900605	A	G
chr1B	491542655	G	C
chr1B	494226264	T	G
chr1B	497862262	T	A
chr1B	498632669	T	C
chr1B	499812483	T	C
chr1B	499921840	C	G
chr1B	500299729	T	G
chr1B	502235462	T	C
chr1B	508393139	C	A
chr1B	520782201	C	G
chr1B	524443758	A	G
chr1B	528241177	C	T
chr1B	528353563	G	A
chr1B	528788573	T	C
chr1B	529279570	A	G
chr1B	529434870	C	T
chr1B	530469553	A	G
chr1B	531528312	C	T
chr1B	538181074	G	A
chr1B	540450440	C	T
chr1B	542586182	A	G
chr1B	543011864	G	A
chr1B	544016424	G	A
chr1B	561539053	T	C
chr1B	562294917	C	T
chr1B	562359039	C	T
chr1B	562893364	A	G
chr1B	565819429	C	A
chr1B	565932506	A	C
chr1B	566577023	G	A
chr1B	581691055	A	C
chr1B	595476767	T	C
chr1B	596933513	T	C
chr1B	605933178	C	T
chr1B	610170032	T	G
chr1B	610566193	C	T
chr1B	611674737	G	A
chr1B	618537731	G	A
chr1B	627325835	A	C
chr1B	629117492	G	A
chr1B	634147664	C	T
chr1B	635364206	C	T
chr1B	643308249	C	T
chr1B	645146272	A	G
chr1B	660823561	C	G
chr1B	662697493	T	G
chr1B	665281582	A	T
chr1B	674349186	G	A
chr1B	678236440	C	G
chr1D	5348374	C	T
chr1D	170804483	G	A
chr1D	262376877	G	A
chr1D	390399616	A	T
chr1D	427590113	T	C
chr1D	487292606	T	C
chr1D	490021028	C	T
chr1D	491489324	C	T
chr1D	492114415	G	A
chr1D	492533611	G	A
chr2A	510972	A	G
chr2A	736458	C	A
chr2A	1284693	T	C
chr2A	1751393	C	A
chr2A	3592937	T	C
chr2A	4767253	C	T
chr2A	5376656	A	C
chr2A	5933860	T	C
chr2A	8019421	A	G
chr2A	8022126	A	C
chr2A	8141223	G	A
chr2A	8757835	G	T
chr2A	9144473	A	T
chr2A	9365151	G	T
chr2A	9945407	A	G
chr2A	10467697	T	C
chr2A	21007343	G	A
chr2A	21615631	T	C
chr2A	22105857	T	C
chr2A	23369499	T	C
chr2A	23477589	C	T
chr2A	24403428	G	T
chr2A	24735296	C	T
chr2A	25473999	C	G
chr2A	25814990	C	T
chr2A	26761264	G	A
chr2A	27272753	G	A
chr2A	27939464	T	A
chr2A	29877051	G	C
chr2A	29896062	G	A
chr2A	30505796	A	G
chr2A	34480108	A	G
chr2A	35404491	A	T
chr2A	35820395	T	C
chr2A	37111437	G	A
chr2A	40499405	A	G
chr2A	40813409	A	G
chr2A	42498153	C	T
chr2A	44972783	C	T
chr2A	45734206	C	G
chr2A	47686312	C	A
chr2A	48555778	T	C
chr2A	49764734	T	G
chr2A	49803228	A	G
chr2A	50170700	G	A
chr2A	50192957	A	G
chr2A	52269881	G	A
chr2A	53765571	T	C
chr2A	53949833	G	A
chr2A	54137017	G	T
chr2A	54144894	G	A
chr2A	54454714	A	G
chr2A	54561247	G	T
chr2A	54958410	T	C
chr2A	55111255	T	C
chr2A	56920743	C	A
chr2A	58391412	G	A
chr2A	63615086	T	C
chr2A	65361364	C	T
chr2A	65394180	A	C
chr2A	65406828	G	A
chr2A	65643536	A	G
chr2A	66786176	T	C
chr2A	66824002	T	C
chr2A	68888434	T	C
chr2A	70930840	A	T
chr2A	71040401	T	C
chr2A	71387336	G	A
chr2A	71392110	T	G
chr2A	72607435	C	A
chr2A	72745948	T	C
chr2A	73644797	C	G
chr2A	75422887	A	G
chr2A	77792470	G	C
chr2A	78165363	G	A
chr2A	78377782	C	T
chr2A	79205628	C	T
chr2A	79444292	C	T
chr2A	81108972	A	G
chr2A	82079016	G	A
chr2A	84034521	T	C
chr2A	84113317	A	G
chr2A	84187060	C	T
chr2A	86056763	C	G
chr2A	90669197	T	C
chr2A	93174653	T	G
chr2A	93912484	T	C
chr2A	94273153	T	C
chr2A	94280143	T	C
chr2A	95021869	T	C
chr2A	97304716	T	C
chr2A	97494050	C	G
chr2A	100834874	T	C
chr2A	101530611	A	G
chr2A	103581410	A	G
chr2A	103820442	T	C
chr2A	103895071	C	T
chr2A	104776695	T	C
chr2A	105489110	A	G
chr2A	105691285	A	C
chr2A	107176075	G	C
chr2A	107319715	T	C
chr2A	108012972	A	T
chr2A	108295641	C	T
chr2A	108610071	T	C
chr2A	110911403	C	T
chr2A	112756051	G	A
chr2A	112756995	G	A
chr2A	113413082	G	T
chr2A	113777245	C	T
chr2A	113835304	A	T
chr2A	114824837	A	G
chr2A	117564626	T	C
chr2A	121226743	T	C
chr2A	121747469	G	T
chr2A	123223141	T	C
chr2A	125211208	A	T
chr2A	126362273	G	A
chr2A	126693277	A	G
chr2A	126903407	G	A
chr2A	127932052	T	C
chr2A	131167791	A	C
chr2A	136058014	A	G
chr2A	136066550	A	G
chr2A	136159319	T	A
chr2A	137366240	T	C
chr2A	137630530	G	A
chr2A	137715535	C	T
chr2A	140385671	T	C
chr2A	142751714	A	G
chr2A	143092210	C	T
chr2A	143403970	C	T
chr2A	143735554	A	G
chr2A	144257094	A	G
chr2A	144718671	C	G
chr2A	149057039	T	C
chr2A	151629988	A	G
chr2A	152012626	G	A
chr2A	158583267	G	A
chr2A	158814271	G	A
chr2A	160625450	A	C
chr2A	160685926	C	T
chr2A	163628530	C	T
chr2A	165109722	G	A
chr2A	166088036	A	G
chr2A	169950294	A	G
chr2A	170235955	A	G
chr2A	170494475	T	C
chr2A	171386833	G	A
chr2A	171606895	T	A
chr2A	173043293	G	A
chr2A	173361009	G	A
chr2A	173378221	C	T
chr2A	174801411	C	T
chr2A	179350457	G	A
chr2A	182069616	A	G
chr2A	183330990	T	C
chr2A	183631594	G	A
chr2A	187829416	A	G
chr2A	189362045	G	A
chr2A	190079641	A	T
chr2A	193788705	G	A
chr2A	193935882	C	A
chr2A	194278634	C	T
chr2A	194436636	T	C
chr2A	194437313	C	T
chr2A	194480963	G	A
chr2A	194904510	G	A
chr2A	196505492	C	A
chr2A	198902348	C	T
chr2A	200920626	C	T
chr2A	202076825	T	C
chr2A	203397965	G	C
chr2A	207291880	T	C
chr2A	208570854	T	C
chr2A	209398217	T	C
chr2A	210042127	C	T
chr2A	210063703	C	A
chr2A	211299134	C	T
chr2A	213011542	C	T
chr2A	214499929	C	G
chr2A	218472860	A	G
chr2A	218621533	G	T
chr2A	219138586	G	A
chr2A	219737807	G	A
chr2A	220010275	C	T
chr2A	220931883	A	G
chr2A	221204744	G	C
chr2A	221301376	A	T
chr2A	226211593	T	C
chr2A	226707592	A	C
chr2A	229094080	A	G
chr2A	231309566	C	G
chr2A	231856053	T	C
chr2A	232383139	A	G
chr2A	233870721	T	C
chr2A	234002943	G	T
chr2A	234984653	A	T
chr2A	236936121	G	A
chr2A	238123108	A	G
chr2A	238440512	G	A
chr2A	238814274	C	G
chr2A	239163070	A	G
chr2A	239748834	T	C
chr2A	239834443	T	C
chr2A	239875952	T	G
chr2A	240412377	T	A
chr2A	240412428	C	A
chr2A	240436024	A	G
chr2A	241092798	C	T
chr2A	241623449	A	G
chr2A	242102560	C	T
chr2A	242199814	T	C
chr2A	244040200	A	G
chr2A	244055596	A	T
chr2A	244629208	T	A
chr2A	246875746	G	A
chr2A	247240703	A	G
chr2A	247644746	T	C
chr2A	248486595	T	G
chr2A	251101297	T	C
chr2A	252518839	T	C
chr2A	253526482	C	T
chr2A	256576508	T	C
chr2A	256796673	T	C
chr2A	256808228	C	A
chr2A	259428643	A	G
chr2A	259531698	C	T
chr2A	259814720	T	A
chr2A	260480553	G	A
chr2A	262243241	C	A
chr2A	265432747	C	T
chr2A	269198322	A	G
chr2A	270460738	T	C
chr2A	271441819	A	G
chr2A	271680468	C	T
chr2A	272529783	T	C
chr2A	272584923	C	G
chr2A	273291065	A	G
chr2A	273390789	T	A
chr2A	275258506	A	G
chr2A	275691331	G	C
chr2A	276195032	G	A
chr2A	277155196	A	C
chr2A	277562804	C	A
chr2A	279839990	T	A
chr2A	279885222	T	C
chr2A	279962895	A	C
chr2A	283287832	C	T
chr2A	284055558	G	A
chr2A	285092734	C	G
chr2A	285200652	G	C
chr2A	285563454	A	C
chr2A	287982126	C	T
chr2A	288108529	G	T
chr2A	288723229	G	A
chr2A	288737191	G	A
chr2A	289188866	G	A
chr2A	291549228	C	T
chr2A	292114201	T	C
chr2A	293259447	G	T
chr2A	296159326	A	G
chr2A	296185397	T	C
chr2A	296841679	T	C
chr2A	298715382	G	A
chr2A	298846061	T	C
chr2A	298943332	T	G
chr2A	301723726	T	C
chr2A	302247793	C	T
chr2A	302289485	G	A
chr2A	303626911	A	G
chr2A	304215475	C	A
chr2A	305219145	T	G
chr2A	305995088	G	T
chr2A	305998989	G	T
chr2A	306852792	T	C
chr2A	307438503	A	G
chr2A	307547740	A	G
chr2A	307781117	A	G
chr2A	307791711	A	T
chr2A	308762899	C	T
chr2A	309762019	T	C
chr2A	310065166	G	T
chr2A	311902878	G	T
chr2A	312626879	G	A
chr2A	313299519	C	G
chr2A	313408386	G	C
chr2A	315847114	A	C
chr2A	315848832	T	C
chr2A	316025946	G	C
chr2A	318369270	G	C
chr2A	321003474	G	T
chr2A	324001668	C	T
chr2A	324299314	C	T
chr2A	324504569	T	A
chr2A	324987228	C	A
chr2A	329815199	G	A
chr2A	330165282	T	C
chr2A	330205626	A	G
chr2A	332794718	A	G
chr2A	333918378	T	A
chr2A	334589756	T	A
chr2A	335045588	A	G
chr2A	335220238	A	C
chr2A	335648568	T	A
chr2A	341914986	A	G
chr2A	343877870	T	G
chr2A	343980141	C	T
chr2A	344383232	C	T
chr2A	346505440	A	C
chr2A	347883008	G	A
chr2A	349356526	A	G
chr2A	351022356	C	T
chr2A	351315779	T	C
chr2A	353459659	A	G
chr2A	355090901	T	A
chr2A	360052012	T	C
chr2A	360405668	C	T
chr2A	360452256	A	G
chr2A	360861701	T	C
chr2A	361164266	A	C
chr2A	361737122	C	T
chr2A	362978224	C	T
chr2A	363002157	G	A
chr2A	363121016	A	C
chr2A	364752536	A	G
chr2A	365262616	T	C
chr2A	367099431	C	A
chr2A	367099783	T	G
chr2A	367785037	C	T
chr2A	370098908	A	G
chr2A	370278926	A	C
chr2A	371769330	A	G
chr2A	372719339	A	T
chr2A	376760753	T	C
chr2A	376803728	T	C
chr2A	377005095	C	A
chr2A	377393588	T	C
chr2A	377542647	G	A
chr2A	378014245	C	T
chr2A	378863734	G	T
chr2A	379333611	T	C
chr2A	380280190	G	A
chr2A	381264870	T	G
chr2A	381480291	A	C
chr2A	381700871	C	G
chr2A	382047482	G	A
chr2A	383895677	C	T
chr2A	385019547	G	A
chr2A	385423271	C	T
chr2A	387775134	C	T
chr2A	388036546	T	C
chr2A	388631388	T	C
chr2A	389548161	A	G
chr2A	389607086	A	G
chr2A	390399081	G	A
chr2A	392443503	T	C
chr2A	392535810	A	G
chr2A	392831258	A	C
chr2A	392850475	C	G
chr2A	394338998	C	T
chr2A	394636045	A	G
chr2A	407613388	T	C
chr2A	407750485	T	G
chr2A	408216467	G	A
chr2A	410552213	A	G
chr2A	411390256	C	G
chr2A	412961597	C	T
chr2A	413155778	C	T
chr2A	414018049	C	T
chr2A	414634664	T	C
chr2A	414826724	T	A
chr2A	415998053	A	G
chr2A	418393389	G	A
chr2A	418979462	T	C
chr2A	421078350	T	C
chr2A	422757481	T	C
chr2A	423029875	A	G
chr2A	423213892	C	A
chr2A	424628310	G	A
chr2A	425329352	C	A
chr2A	426584701	T	C
chr2A	426984749	T	C
chr2A	427281756	G	A
chr2A	429272319	T	C
chr2A	430598655	G	A
chr2A	430600257	G	A
chr2A	434070049	C	T
chr2A	434077454	T	C
chr2A	434994373	G	C
chr2A	434996599	A	G
chr2A	435945093	C	T
chr2A	436901938	C	T
chr2A	436901989	A	G
chr2A	436967580	T	C
chr2A	437055065	A	G
chr2A	437144449	A	G
chr2A	437206523	C	G
chr2A	437908945	C	T
chr2A	440086771	T	G
chr2A	443762861	A	G
chr2A	444642711	C	A
chr2A	444962521	A	C
chr2A	448574350	G	A
chr2A	448888693	C	T
chr2A	449018230	T	C
chr2A	451225548	C	G
chr2A	452180874	T	C
chr2A	452470444	G	A
chr2A	453615803	C	A
chr2A	454472774	T	C
chr2A	454506966	G	A
chr2A	455356240	T	C
chr2A	455525937	A	G
chr2A	455862455	T	C
chr2A	455863797	G	A
chr2A	456485147	A	G
chr2A	456574259	A	G
chr2A	457448626	A	G
chr2A	457529304	A	G
chr2A	457846984	G	A
chr2A	458841543	G	C
chr2A	459276789	G	A
chr2A	459324385	T	C
chr2A	460219459	T	C
chr2A	462898208	A	C
chr2A	463230347	G	A
chr2A	464836018	A	G
chr2A	465710385	A	G
chr2A	466364260	T	C
chr2A	466921249	C	G
chr2A	467368242	C	T
chr2A	467876293	T	C
chr2A	468054804	G	A
chr2A	468540824	C	T
chr2A	468651659	C	G
chr2A	469197805	G	A
chr2A	469477641	C	T
chr2A	470043202	A	G
chr2A	470262062	T	C
chr2A	471518913	A	G
chr2A	471706367	G	A
chr2A	472759083	A	G
chr2A	473639283	C	A
chr2A	473888709	G	A
chr2A	474102092	T	G
chr2A	475534694	A	G
chr2A	476764997	C	T
chr2A	477116455	A	G
chr2A	478166639	G	C
chr2A	479644442	T	C
chr2A	480700182	T	C
chr2A	481075193	C	A
chr2A	483026911	G	A
chr2A	483648740	G	A
chr2A	483649626	C	T
chr2A	484011588	T	C
chr2A	484344303	A	G
chr2A	484344993	G	C
chr2A	486223040	T	C
chr2A	486463781	T	C
chr2A	488234833	C	T
chr2A	488283483	G	T
chr2A	489795446	C	T
chr2A	490621646	C	T
chr2A	491576969	C	T
chr2A	492158238	A	G
chr2A	492356118	C	T
chr2A	492399439	C	T
chr2A	492544312	T	A
chr2A	495892830	T	C
chr2A	496924526	A	G
chr2A	500805041	G	A
chr2A	502763592	G	A
chr2A	503805650	T	C
chr2A	503868340	G	C
chr2A	503888393	T	C
chr2A	504051153	G	T
chr2A	504495839	G	T
chr2A	505175272	C	T
chr2A	508600619	A	G
chr2A	508734149	A	T
chr2A	509076889	A	G
chr2A	509091643	C	A
chr2A	509517831	C	T
chr2A	509999723	A	G
chr2A	510289256	G	A
chr2A	510485684	G	A
chr2A	512558104	A	T
chr2A	513084040	G	A
chr2A	513263116	C	A
chr2A	514178735	T	C
chr2A	514190615	A	G
chr2A	515689101	G	C
chr2A	515737172	C	T
chr2A	516028470	C	T
chr2A	516054641	T	C
chr2A	516091823	A	G
chr2A	516236645	C	T
chr2A	518473572	A	G
chr2A	518749272	C	T
chr2A	518939775	T	C
chr2A	519165493	A	T
chr2A	520582844	C	A
chr2A	520626902	A	G
chr2A	521384582	C	T
chr2A	521727529	C	T
chr2A	522268765	G	T
chr2A	524324198	A	C
chr2A	527648218	T	C
chr2A	527852742	C	T
chr2A	530376312	A	T
chr2A	530767725	G	C
chr2A	532218898	G	C
chr2A	532699119	G	A
chr2A	536625816	C	G
chr2A	537414503	A	C
chr2A	537478789	T	C
chr2A	538348632	C	G
chr2A	540080010	C	T
chr2A	540244560	G	A
chr2A	540262672	T	C
chr2A	540542614	T	A
chr2A	540543933	C	T
chr2A	543576783	A	G
chr2A	543985429	G	A
chr2A	543992705	C	T
chr2A	544524859	T	G
chr2A	549975351	A	G
chr2A	551254782	C	T
chr2A	551972526	T	C
chr2A	552260058	C	T
chr2A	552532045	C	T
chr2A	552579438	A	G
chr2A	553082555	A	G
chr2A	553451312	G	A
chr2A	555397291	A	G
chr2A	555807655	G	A
chr2A	556263427	T	C
chr2A	556508515	A	G
chr2A	557052544	G	C
chr2A	559554809	C	G
chr2A	559675599	A	G
chr2A	559837210	G	A
chr2A	559930612	T	C
chr2A	560571999	T	C
chr2A	561517669	A	G
chr2A	561625955	G	A
chr2A	563470075	C	T
chr2A	564611474	C	A
chr2A	565079444	G	A
chr2A	565751542	C	T
chr2A	566205388	T	C
chr2A	566411932	T	C
chr2A	566439197	T	C
chr2A	566628602	T	C
chr2A	566847802	G	A
chr2A	567737889	A	G
chr2A	568231958	T	C
chr2A	568452072	T	C
chr2A	569311722	C	T
chr2A	569311773	G	A
chr2A	570604639	T	C
chr2A	570713118	G	A
chr2A	571617836	T	C
chr2A	572058293	T	C
chr2A	572431685	A	G
chr2A	572440016	A	G
chr2A	575280660	T	C
chr2A	575482277	G	C
chr2A	575674612	A	G
chr2A	576049634	C	A
chr2A	576162942	G	A
chr2A	577506608	A	G
chr2A	577638117	G	A
chr2A	577736248	A	C
chr2A	578039785	A	G
chr2A	579068387	G	T
chr2A	583657199	A	C
chr2A	584051880	C	T
chr2A	585813286	C	T
chr2A	587085044	T	G
chr2A	587359331	G	T
chr2A	587362566	C	T
chr2A	591943298	T	C
chr2A	592315247	C	T
chr2A	592829065	C	T
chr2A	593506527	A	G
chr2A	596254999	G	A
chr2A	598267290	A	G
chr2A	598964417	C	G
chr2A	600182825	C	G
chr2A	600401568	A	G
chr2A	600630519	A	C
chr2A	602126809	A	C
chr2A	603921537	A	G
chr2A	605548338	A	G
chr2A	606118153	T	C
chr2A	606503035	G	A
chr2A	610038832	G	A
chr2A	612099542	C	T
chr2A	612314298	T	C
chr2A	613147872	T	A
chr2A	616646375	A	G
chr2A	616775053	C	T
chr2A	617463308	G	A
chr2A	618986560	T	C
chr2A	619608918	T	C
chr2A	621264276	C	T
chr2A	621437914	C	T
chr2A	621472954	A	G
chr2A	623489759	G	T
chr2A	624452358	G	A
chr2A	624466560	C	T
chr2A	624977165	A	G
chr2A	628584870	A	T
chr2A	630588713	G	C
chr2A	630944096	G	T
chr2A	630975401	T	C
chr2A	631493859	T	C
chr2A	632590470	A	G
chr2A	635611374	C	G
chr2A	635926869	G	T
chr2A	637235280	G	T
chr2A	637286211	C	T
chr2A	637689484	G	C
chr2A	638821197	A	G
chr2A	641797772	T	C
chr2A	641939745	T	C
chr2A	643862471	T	C
chr2A	644310360	C	T
chr2A	645320689	A	G
chr2A	650610578	G	A
chr2A	651045644	A	T
chr2A	651508432	A	G
chr2A	651618315	C	T
chr2A	653282679	A	T
chr2A	653931693	A	C
chr2A	655717882	T	G
chr2A	655994233	T	C
chr2A	656424994	G	A
chr2A	657109940	G	T
chr2A	657878466	C	T
chr2A	658209589	C	A
chr2A	659027607	G	A
chr2A	666979154	G	C
chr2A	670796529	T	G
chr2A	672484645	C	T
chr2A	676376526	A	G
chr2A	676493572	C	G
chr2A	680283111	T	C
chr2A	681252014	A	C
chr2A	681385031	C	T
chr2A	682158725	A	G
chr2A	682550652	A	C
chr2A	683231721	T	C
chr2A	684105623	C	T
chr2A	684271728	C	A
chr2A	684903829	A	G
chr2A	685695694	C	A
chr2A	686833566	T	C
chr2A	693437015	G	A
chr2A	694465202	G	T
chr2A	695135025	C	T
chr2A	697235074	G	A
chr2A	698829420	A	G
chr2A	699817655	A	G
chr2A	700969909	A	T
chr2A	701735150	T	C
chr2A	702077163	A	T
chr2A	702184222	C	T
chr2A	702245028	T	A
chr2A	703109616	C	T
chr2A	703398973	C	A
chr2A	703428336	A	G
chr2A	703562640	T	C
chr2A	703862040	A	C
chr2A	704057514	T	C
chr2A	704173047	G	A
chr2A	704511470	G	A
chr2A	705252407	T	C
chr2A	706211347	A	G
chr2A	706226928	T	G
chr2A	707300570	A	G
chr2A	709053785	G	A
chr2A	709610393	A	G
chr2A	712190110	C	T
chr2A	712860634	A	T
chr2A	715774418	T	C
chr2A	717290826	C	T
chr2A	719567122	A	G
chr2A	721109564	C	T
chr2A	721803699	A	C
chr2A	722060323	T	C
chr2A	722068920	T	G
chr2A	722254805	A	G
chr2A	723659242	T	C
chr2A	723835959	G	A
chr2A	724127040	G	C
chr2A	724495343	A	C
chr2A	725234750	A	G
chr2A	725885709	T	C
chr2A	727235177	A	T
chr2A	728232141	A	G
chr2A	728839590	T	C
chr2A	729054013	T	C
chr2A	729294767	T	C
chr2A	732884385	C	A
chr2A	733181672	C	T
chr2A	733582217	C	T
chr2A	734073646	G	A
chr2A	734345748	G	A
chr2A	734391916	C	T
chr2A	737043100	G	A
chr2A	737745987	A	G
chr2A	737805181	G	A
chr2A	738299016	G	C
chr2A	738311619	T	C
chr2A	739537160	G	T
chr2A	739874330	C	T
chr2A	740261730	C	T
chr2A	740463816	A	G
chr2A	741013912	C	T
chr2A	745564071	G	A
chr2A	747079527	C	A
chr2A	747157520	C	T
chr2A	748564904	G	C
chr2A	748797851	A	G
chr2A	748904703	G	A
chr2A	748904754	C	A
chr2A	749595556	G	A
chr2A	749859339	T	C
chr2A	749861653	A	G
chr2A	750229563	C	T
chr2A	750994322	G	C
chr2A	751463921	T	C
chr2A	753245368	C	T
chr2A	753950844	G	A
chr2A	753978437	C	T
chr2A	754014729	C	T
chr2A	756942525	C	T
chr2A	757511973	C	G
chr2A	758658806	A	G
chr2A	759592080	A	G
chr2A	760304101	A	C
chr2A	761529299	T	C
chr2A	761960625	T	C
chr2A	761998131	A	G
chr2A	762297784	G	C
chr2A	763692136	T	C
chr2A	764897520	A	G
chr2A	766004909	G	C
chr2A	768263783	T	C
chr2A	768605292	A	C
chr2A	768722720	C	T
chr2A	769460246	T	C
chr2A	770025488	C	T
chr2A	773506164	G	C
chr2A	776018394	T	C
chr2A	778159594	T	C
chr2A	778629249	A	C
chr2A	779205429	C	G
chr2A	779892105	T	C
chr2B	4618554	A	G
chr2B	5784100	T	C
chr2B	11307609	A	G
chr2B	11903747	A	G
chr2B	12916687	A	C
chr2B	19724488	A	G
chr2B	20704648	A	G
chr2B	21740424	C	A
chr2B	24929436	G	T
chr2B	24936429	C	G
chr2B	24950866	T	G
chr2B	25771659	G	A
chr2B	28230176	T	A
chr2B	29875774	G	T
chr2B	34863865	T	C
chr2B	37120084	A	G
chr2B	40855915	T	C
chr2B	43289670	G	C
chr2B	43641582	A	G
chr2B	46884498	A	G
chr2B	50476929	A	G
chr2B	53056229	A	G
chr2B	57783480	C	T
chr2B	79125205	C	A
chr2B	89560012	A	G
chr2B	90037316	T	C
chr2B	94206392	C	T
chr2B	128556025	G	A
chr2B	130268572	C	T
chr2B	131150309	G	T
chr2B	132191548	A	C
chr2B	132858559	A	G
chr2B	134733424	T	C
chr2B	137994860	G	A
chr2B	140853341	A	G
chr2B	142897201	C	T
chr2B	154536037	A	T
chr2B	159841002	T	C
chr2B	160689004	C	T
chr2B	161765255	C	T
chr2B	162449919	A	G
chr2B	165305818	T	A
chr2B	167804544	A	G
chr2B	171043315	G	A
chr2B	171686608	G	C
chr2B	172156567	G	A
chr2B	172876369	T	C
chr2B	173202079	T	C
chr2B	182183211	T	A
chr2B	184110792	A	G
chr2B	192360810	A	G
chr2B	192437745	T	C
chr2B	194941487	A	G
chr2B	195369701	G	A
chr2B	199527263	C	A
chr2B	210644034	C	T
chr2B	210645992	A	G
chr2B	213020539	T	C
chr2B	213022920	G	A
chr2B	213241677	T	C
chr2B	216714228	T	A
chr2B	217806940	C	A
chr2B	218528873	T	C
chr2B	218833591	G	T
chr2B	219079369	T	C
chr2B	219262521	A	G
chr2B	221055431	G	A
chr2B	223096599	T	C
chr2B	224584696	A	G
chr2B	225849119	A	T
chr2B	225857185	G	A
chr2B	227280788	A	C
chr2B	232239749	T	C
chr2B	232733066	T	C
chr2B	234478701	T	C
chr2B	238654724	C	T
chr2B	239851805	T	G
chr2B	240297291	T	C
chr2B	246302318	A	G
chr2B	254649163	A	G
chr2B	257535249	G	A
chr2B	257886908	T	G
chr2B	259989676	T	C
chr2B	265355105	A	G
chr2B	267892557	G	A
chr2B	269534930	T	C
chr2B	272785943	G	A
chr2B	273043881	C	G
chr2B	273165941	G	A
chr2B	273800172	T	C
chr2B	275363174	C	T
chr2B	278364705	C	T
chr2B	291368388	A	T
chr2B	291571620	A	G
chr2B	294054009	G	A
chr2B	298167075	C	T
chr2B	298552192	T	G
chr2B	298582309	A	T
chr2B	308709880	T	G
chr2B	310496572	A	G
chr2B	314142781	A	T
chr2B	317091177	G	A
chr2B	322617855	A	C
chr2B	333047271	A	G
chr2B	341011609	G	T
chr2B	343427780	C	A
chr2B	352303563	C	T
chr2B	353863834	G	A
chr2B	355547522	T	G
chr2B	358945591	G	C
chr2B	361480489	A	G
chr2B	361654136	G	A
chr2B	364737648	A	G
chr2B	369002355	G	A
chr2B	373186702	T	G
chr2B	383559712	A	C
chr2B	393453501	G	A
chr2B	396341802	A	G
chr2B	396570491	G	A
chr2B	398161724	A	C
chr2B	400359074	G	T
chr2B	404429308	C	T
chr2B	413675663	G	A
chr2B	414048997	G	A
chr2B	414150952	G	T
chr2B	414729913	A	G
chr2B	414991766	A	G
chr2B	415415958	C	A
chr2B	422981785	T	C
chr2B	425723608	A	T
chr2B	433108049	C	T
chr2B	433710692	G	A
chr2B	434482032	G	A
chr2B	435214895	C	T
chr2B	436556405	A	G
chr2B	437137283	C	G
chr2B	438438679	T	G
chr2B	439370216	A	G
chr2B	440022611	G	A
chr2B	442444664	T	C
chr2B	442493747	C	G
chr2B	447492319	A	G
chr2B	453964441	T	G
chr2B	455590240	A	T
chr2B	455681656	A	C
chr2B	455689815	G	C
chr2B	455886548	A	G
chr2B	455891978	G	A
chr2B	456978468	G	A
chr2B	469918237	A	G
chr2B	475610710	C	G
chr2B	476570502	C	T
chr2B	479153380	A	G
chr2B	481903608	G	C
chr2B	488019266	T	C
chr2B	493564698	A	G
chr2B	497797208	G	A
chr2B	511389161	T	C
chr2B	511649309	T	G
chr2B	516724228	G	A
chr2B	516728776	G	T
chr2B	522840465	T	C
chr2B	525244408	A	T
chr2B	525816830	C	A
chr2B	527341438	C	T
chr2B	527355765	C	G
chr2B	534464247	A	G
chr2B	534507282	T	G
chr2B	537385643	C	A
chr2B	537423976	T	C
chr2B	538223708	G	A
chr2B	539479694	A	G
chr2B	540986162	T	C
chr2B	543298639	C	A
chr2B	545256639	G	A
chr2B	546829208	T	A
chr2B	546832588	G	A
chr2B	546928329	C	A
chr2B	560188213	C	A
chr2B	561765713	T	G
chr2B	561771009	A	G
chr2B	562839770	C	G
chr2B	563895119	A	G
chr2B	569269530	C	T
chr2B	570883501	T	C
chr2B	572159700	C	T
chr2B	582301657	A	T
chr2B	583672693	C	T
chr2B	602260445	T	C
chr2B	605386031	G	T
chr2B	607547274	A	G
chr2B	608913804	T	C
chr2B	610694476	A	G
chr2B	621219891	C	T
chr2B	621289737	G	A
chr2B	634198303	C	T
chr2B	635148951	G	T
chr2B	635175008	A	C
chr2B	635230879	G	C
chr2B	636108603	G	C
chr2B	638636768	C	T
chr2B	638753015	A	G
chr2B	640595835	C	T
chr2B	650800289	G	A
chr2B	655844792	C	G
chr2B	667587392	T	G
chr2B	670843208	A	G
chr2B	671414380	A	T
chr2B	675220316	C	T
chr2B	691355832	T	C
chr2B	692614796	C	T
chr2B	693130436	G	C
chr2B	693192996	G	A
chr2B	699572636	A	G
chr2B	703858261	A	C
chr2B	707656129	T	G
chr2B	711861386	T	C
chr2B	712344094	C	G
chr2B	712825221	G	C
chr2B	716970471	A	T
chr2B	726883069	G	A
chr2B	729896561	A	T
chr2B	730292957	A	C
chr2B	732603879	G	T
chr2B	733072030	T	C
chr2B	733827912	G	T
chr2B	741477158	T	G
chr2B	741863132	C	T
chr2B	741924861	T	A
chr2B	743848153	T	G
chr2B	748374985	C	T
chr2B	755164151	A	C
chr2B	760944843	A	C
chr2B	768382706	G	C
chr2B	774473534	A	G
chr2B	779251452	G	A
chr2B	779910074	G	T
chr2B	779941404	A	G
chr2B	787532950	C	A
chr2B	787989830	T	C
chr2B	790751871	C	T
chr2B	793425707	T	G
chr2D	9118274	T	C
chr2D	10164456	T	C
chr2D	46582874	A	C
chr2D	46583170	G	A
chr2D	189623589	G	C
chr2D	199841227	G	T
chr2D	484331610	G	A
chr2D	548634130	T	C
chr2D	575361193	C	G
chr2D	584670243	C	T
chr2D	609300006	G	A
chr2D	614648688	A	G
chr2D	648802570	T	A
chr3A	104328	C	T
chr3A	212831	G	A
chr3A	222416	C	T
chr3A	427670	A	C
chr3A	1271694	A	G
chr3A	1624335	A	G
chr3A	8176624	T	G
chr3A	9730804	C	T
chr3A	9853235	A	G
chr3A	10159751	G	C
chr3A	11964255	A	G
chr3A	12033777	C	G
chr3A	12151920	C	A
chr3A	13538074	T	C
chr3A	13749869	T	A
chr3A	15284745	A	G
chr3A	17689442	A	G
chr3A	20357886	G	A
chr3A	21355661	T	C
chr3A	22513505	C	T
chr3A	22834890	C	T
chr3A	23819885	T	C
chr3A	24187398	G	T
chr3A	24458965	C	T
chr3A	24497584	T	C
chr3A	25107660	G	A
chr3A	25364509	T	C
chr3A	25366001	G	A
chr3A	25933665	A	C
chr3A	28862711	G	C
chr3A	28946926	A	C
chr3A	30145259	G	A
chr3A	30998834	A	G
chr3A	31583193	A	T
chr3A	32903252	G	A
chr3A	32916045	T	C
chr3A	33831341	T	C
chr3A	33891149	T	C
chr3A	36764012	C	A
chr3A	37342991	C	A
chr3A	41740268	A	G
chr3A	45712509	G	A
chr3A	45775912	A	G
chr3A	46677962	G	A
chr3A	46970214	T	C
chr3A	46989577	C	T
chr3A	49633306	A	G
chr3A	50413401	T	G
chr3A	51453128	T	C
chr3A	53335967	G	A
chr3A	54427016	A	C
chr3A	57093273	T	C
chr3A	57201493	T	C
chr3A	57802236	T	C
chr3A	57864086	G	A
chr3A	58309562	C	A
chr3A	60691733	T	C
chr3A	62578397	A	G
chr3A	63835162	A	T
chr3A	64103721	G	T
chr3A	66067183	C	A
chr3A	66264541	G	A
chr3A	66400007	G	A
chr3A	67352984	G	A
chr3A	68295835	T	C
chr3A	68366260	C	G
chr3A	68923796	C	T
chr3A	69060891	A	C
chr3A	69312072	G	A
chr3A	70551279	T	C
chr3A	72170541	T	A
chr3A	73506995	T	C
chr3A	73975799	C	T
chr3A	74442779	G	A
chr3A	74548650	C	A
chr3A	75390912	A	G
chr3A	75886298	T	C
chr3A	76590861	C	T
chr3A	80010028	A	G
chr3A	80422012	G	A
chr3A	80535814	T	C
chr3A	81235677	A	G
chr3A	82700866	C	T
chr3A	84183260	C	T
chr3A	87791617	A	G
chr3A	88188805	A	T
chr3A	88211881	C	T
chr3A	90073176	G	A
chr3A	96266552	A	G
chr3A	98819877	T	C
chr3A	100003753	T	C
chr3A	100355040	C	G
chr3A	102095156	T	G
chr3A	102231688	T	C
chr3A	102332064	G	A
chr3A	103774845	G	A
chr3A	103969129	T	C
chr3A	106564431	G	A
chr3A	106832441	A	G
chr3A	107570527	C	G
chr3A	107763819	G	A
chr3A	108924595	A	G
chr3A	109037226	G	C
chr3A	109317123	A	C
chr3A	109773940	T	C
chr3A	110473299	C	T
chr3A	111085824	T	C
chr3A	111088215	C	T
chr3A	113716902	T	A
chr3A	113928824	G	A
chr3A	115851296	T	C
chr3A	116034533	C	T
chr3A	116108118	C	G
chr3A	116517667	G	A
chr3A	116868139	G	A
chr3A	116988658	T	C
chr3A	117232636	A	G
chr3A	117826020	C	A
chr3A	118590988	A	G
chr3A	119267024	C	T
chr3A	119479195	T	C
chr3A	121219235	T	C
chr3A	125487407	C	G
chr3A	127267868	C	T
chr3A	128227959	T	C
chr3A	129283228	A	G
chr3A	130857829	T	G
chr3A	131418785	G	T
chr3A	131761984	C	T
chr3A	135280371	T	C
chr3A	138128829	C	T
chr3A	138657457	G	A
chr3A	138795092	G	A
chr3A	141339127	A	G
chr3A	142794852	A	C
chr3A	145365200	T	G
chr3A	145524472	A	C
chr3A	147624043	A	G
chr3A	148650324	G	C
chr3A	149230810	G	C
chr3A	149233100	A	G
chr3A	149435799	G	A
chr3A	151356959	T	C
chr3A	152694186	T	C
chr3A	153603314	A	G
chr3A	153695360	T	G
chr3A	153932729	G	A
chr3A	156097567	G	A
chr3A	157130342	T	C
chr3A	157400139	A	G
chr3A	157580833	A	G
chr3A	159604183	T	A
chr3A	162209233	C	G
chr3A	163365023	A	G
chr3A	163570263	G	A
chr3A	164556551	G	A
chr3A	165286808	C	G
chr3A	167576436	T	C
chr3A	169082621	A	G
chr3A	171130198	C	G
chr3A	172812061	T	C
chr3A	175936377	A	G
chr3A	176930188	G	A
chr3A	177513706	G	A
chr3A	179352239	C	T
chr3A	179353154	C	T
chr3A	179445553	A	G
chr3A	180069527	A	G
chr3A	182069614	T	C
chr3A	182646111	C	A
chr3A	185166575	T	C
chr3A	185176332	C	T
chr3A	187236094	G	A
chr3A	195482790	G	A
chr3A	195848496	C	A
chr3A	196245177	C	A
chr3A	197099397	A	G
chr3A	198178631	T	C
chr3A	199478561	A	T
chr3A	199691836	C	T
chr3A	202822970	A	G
chr3A	203293105	A	C
chr3A	203650111	A	G
chr3A	203668704	C	T
chr3A	207678942	C	A
chr3A	208062874	G	A
chr3A	208433774	G	A
chr3A	208792987	A	G
chr3A	209139275	G	A
chr3A	213259109	C	T
chr3A	214116449	T	C
chr3A	214837096	G	C
chr3A	214925189	T	G
chr3A	221308121	C	T
chr3A	222699768	G	A
chr3A	225130582	C	T
chr3A	225442385	G	T
[truncated: 4,958 more rows]
